# Supplementary material for: MultiTex RCT – a multifaceted intervention package for protection against cotton dust exposure among textile workers – a cluster randomized controlled trial in Pakistan: study protocol
Source: Trials. 2019 Dec 16;20:722. doi: 10.1186/s13063-019-3743-3 (PMC6913022; doi:10.1186/s13063-019-3743-3)
Supplement: Supplementary file 2 — Additional file 2. Intervention fidelity checklist – MultiTex RCT. [file 13063_2019_3743_MOESM2_ESM.xlsx]

## Sheet: Sheet1
Intervention fidelity checklist - MultiTex RCT
	Components of intervention fidelity	Description	Activities	Data sources for assessment
A	Study design	Ensures that study adequately answers its hypothesis	This has already been done. Protocol peer reviewed by Wellcome Trust experts; intervention piloting done.	Extensive feedback received during peer review; qualitative study published*; other publications in process.
B	Training of providers	Well trained providers to provide training**	Training and supervision of provider.	Training certification; feedback from PI.
C	Intervention delivery	Provider to ensure adherence	Follow the training and intervention manual.	Direct observation or audio recording of some training sessions; field notes; number of training and refresher sessions conducted and number of participants.
D	Intervention receipt	Investigate whether participant understood or not	ensure interactive sessions; refresher sessions; continuous support during implementation.	Pre-post tests; feedback from participants; KAP survey.
E	Intervention enactment	Whether participant actually performs the skills in daily life	Multitex committees; refresher training; continuous support.	Walk-through surveys; qualitative interviews with selected workers and managers; number of managers and workers using facemasks; frequency of wet-mopping at mill; number of meetings held by committee.
* Hussain N, Kadir MM, Nafees AA, Karmaliani R, Jamali T. Needs assessment regarding occupational health and safety interventions among textile workers: A qualitative case study in Karachi, Pakistan. J Pak Med Assoc. 2019 Jan;69(1):87-93. PubMed PMID: 30623919.
**Same person (Research Coordinator; RC) to provide training across all mills under supervision of PI. RC has gone through trainings to improve communication skills as well as technical competence in occupational health
